# Supplementary material for: Long intergenic non-coding RNA 00324 promotes gastric cancer cell proliferation via binding with HuR and stabilizing FAM83B expression
Source: Cell Death Dis. 2018 Jun 18;9(7):717. doi: 10.1038/s41419-018-0758-8 (PMC6006375; doi:10.1038/s41419-018-0758-8)
Supplement: Supplementary file 3 — Supplementary Table 3 [file 41419_2018_758_MOESM3_ESM.xlsx]

## Sheet: Sheet1
qPCR primers
GAPDH F	GGGAGCCAAAAGGGTCAT
GAPDH R	GAGTCCTTCCACGATACCAA
LINC00324 F	TGTGGATGACAGTGTTCGGG
LINC00324 R	ACGCTGACCAGAAACCGTAG
FAM83B F	AGTCTCAGTGTGGCGTCCTC
FAM83B R	ATGTTCAAGGGTTGGCATTC
FOXN1 F	TGCTGCCTCTCACACATTTC
FOXN1 R	GCTGGTTCCTCTGGCTGTAA
MMP28 F	AGAGCGTTTCAGTGGGTGTC
MMP28 R	AAAGCGTTTCTTACGCCTCA
CDH1 F	GAACGCATTGCCACATACAC
CDH1 R	GAGGATGGTGTAAGCGATGG
PRKDC F	TGCAGAGCCATAGTGAAGG
PRKDC R	CCTGAAGCACGGTGGTCTT
MDM2 F	GAAGAGGGCTTTGATGTTCC
MDM2 R	TGGGTTTCTTCCCTTTCAAAC
SERPINB3 F	GAAGATCGCCAACAAGCTCT
SERPINB3 R	GTTTGACTTTCCACCCAGGA
INHBA F	ATCATCACGTTTGCCGAGTC
INHBA R	GGATGGTGACTTTGGTCCTG
CSF3 F	AGGTGTCGTACCGCGTTCTA
CSF3 R	TCACTGCTACAGGCAGGAGA
ARNT2 F	CCTTTGGGATTGGAACGAG
ARNT2 R	GAACTGCCCGCTACTTTGTC
siRNA sequence
LINC00324 1#	CAGGAAGUGUCAAGAUCCCAGGUUA
	UAACCUGGGAUCUUGACACUUCCUG
LINC00324 2#	CAGAGCUGGGAUUACGUCUAAGAUU
	AAUCUUAGACGUAAUCCCAGCUCUG
LINC00324 3#	GAGAAAUGCGCUGACAAAUCUUAAA
	UUUAAGAUUUGUCAGCGCAUUUCUC
HuR	GAACGAAUUUGAUCGUCAATT
	UUGACGAUCAAAUUCGUUCTT
FAM83B 1#	GCAAGAAAGGUCAUUGCUUTT
	AAGCAAUGACCUUUCUUGCTT
FAM83B 2#	CCAAUAAUCCACCUGGUAATT
	UUACCAGGUGGAUUAUUGGTT
FAM83B 3#	CCAACAAGCAACAUGCCAATT
	UUGGCAUGUUGCUUGUUGGTT
shRNA sequence
sh-LINC00324	CACCGCAGAGCTGGGATTACGTCTAAGATTCGAAAATCTTAGACGTAATCCCAGCTCTG
Antibody	Company
CASPASE 7	Cell Signaling Technology
CASPASE 9	Cell Signaling Technology
PARP	Cell Signaling Technology
CLEAVED CASPSE 7	Cell Signaling Technology
CLEAVED CASPSE 9	Cell Signaling Technology
CLEAVED PARP	Cell Signaling Technology
GAPDH	Cell Signaling Technology
HuR	Millipore
